# Supplementary material for: Can whole genome sequencing resolve taxonomic ambiguities in fungi? The case study of Colletotrichum associated with ferns
Source: Front Fungal Biol. 2025 Feb 28;6:1540469. doi: 10.3389/ffunb.2025.1540469 (PMC11906685; doi:10.3389/ffunb.2025.1540469)
Supplement: Supplementary Table 1 — Summary of sequencing approaches, coverage, assembly methods and statistics (based on QUAST and BUSCO) for genomes used in this study. [file Table1.xlsx]

## Sheet: SUP TABLE1
Summary of Sequencing Approaches, Coverage, and Assembly Methods for Genomes Used in This Study
Organism	Isolate	Coverage	AssemblyMethod	SequencingMethod	BioProject	BioSample
Colletotrichum abscissum	IMI 504890	200	SPAdes v. 3.8.2	Illumina MiSeq	PRJNA350894	SAMN05949354
Colletotrichum costaricense	IMI 309622	200	SPAdes v. 3.8.2	Illumina MiSeq	PRJNA350895	SAMN05949355
Colletotrichum cuscutae	IMI 304802	200	SPAdes v. 3.8.2	Illumina MiSeq	PRJNA350379	SAMN05938704
Colletotrichum filicis	CBS 101611	200	SPAdes v. 3.8.2	Illumina MiSeq	PRJNA350378	SAMN05938703
Colletotrichum filicis	05-155	100	SPAdes v. 3.15.1	Illumina NovaSeq (150 PE)	PRJNA1193664	SAMN45151094
Colletotrichum filicis	05-200	100	SPAdes v. 3.15.2	Illumina NovaSeq (150 PE)	PRJNA1193654	SAMN45150959
Colletotrichum filicis	05-161	100	SPAdes v. 3.15.3	Illumina NovaSeq (150 PE)	PRJNA1193647	SAMN45150902
Colletotrichum filicis	H-8	100	SPAdes v. 3.15.4	Illumina NovaSeq (150 PE)	PRJNA1193589	SAMN45148280
Colletotrichum filicis	H-3	100	SPAdes v. 3.15.5	Illumina NovaSeq (150 PE)	PRJNA1193658	SAMN45151010
Colletotrichum filicis	H-24	100	SPAdes v. 3.15.6	Illumina NovaSeq (150 PE)	PRJNA1193665	SAMN45151125
Colletotrichum filicis	H-19	100	SPAdes v. 3.15.7	Illumina NovaSeq (150 PE)	PRJNA1193671	SAMN45151396
Colletotrichum limetticola	KLA-Anderson	85	SPAdes v. 3.15.2	Illumina MiSeq	PRJNA952538	SAMN34075281
Colletotrichum lupini	CBS 109225	100	Falcon v. 0.4.2	PacBio	PRJNA333340	SAMN05446214
Colletotrichum lupini	IMI 504893	300	SPAdes v. 3.9.0	PacBio & Illumina MiSeq	PRJNA360503	SAMN06211573
Colletotrichum melonis	CBS 134730	200	SPAdes v. 3.8.2	Illumina MiSeq	PRJNA348398	SAMN05908173
Colletotrichum nymphaeae	IMI 504889	50	Velvet v. 1.2.10	llumina HiSeq & MiSeq	PRJNA237763	SAMN02639527
Colletotrichum paranaense	IMI 384185	200	SPAdes v. 3.8.2	Illumina MiSeq	PRJNA350896	SAMN05949356
Colletotrichum tamarilloi	CBS 129955	200	SPAdes v. 3.8.2	Illumina MiSeq	PRJNA348678	SAMN05913735

## Sheet: SUP TABLE2
Concatanated alignment statistic
PHYLOGENOMICS			MLST
Feature	value		Feature	value
No_of_taxa	18		No_of_taxa	18
Alignment_length	3900074		Alignment_length	3006
Total_matrix_cells	70201332		Total_matrix_cells	54108
Undetermined_characters	46		Undetermined_characters	180
Missing_percent	0		Missing_percent	0.333
No_variable_sites	188624		No_variable_sites	207
Proportion_variable_sites	0.048		Proportion_variable_sites	0.069
Parsimony_informative_sites	60314		Parsimony_informative_sites	65
Proportion_parsimony_informative	0.015		Proportion_parsimony_informative	0.022
A	6446383		AT_content	0.433
C	747066		GC_content	0.567
D	4113511		A	11076
E	4381972		C	16349
F	2631501		G	14224
G	5000546		T	12279
H	1563508		K	0
I	3326931		M	0
K	3557798		R	0
L	6031689		Y	0
M	1551009		S	0
N	2606774		W	0
P	4260741		B	0
Q	2738910		V	0
R	4115713		H	0
S	5574116		D	0
T	4224214		X	0
V	4392870		N	0
W	1023689		O	0
Y	1912345		-	180
B	0		?	0
J	0		Conserved
Z	0		Singletons
X	46
.	0
*	0
-	0
?	0
Conserved	3711450
Singletons	128310
